# Supplementary material for: The Human Shield in Time but Not in Space: Scale-Dependent Responses of Small Indian Civet–Prey Interactions to Anthropogenic Disturbance
Source: Animals (Basel). 2025 Oct 28;15(21):3121. doi: 10.3390/ani15213121 (PMC12608993; doi:10.3390/ani15213121)
Supplement: Supplementary file 1 [file animals-15-03121-s001.zip]

Archive with 1 entries (1 files):
- animals-3917448-supplementary.pdf
